# Supplementary material for: In Vitro Sprouted Plantlets of Citrullus colocynthis (L.) Schrad Shown to Possess Interesting Levels of Cucurbitacins and Other Bioactives against Pathogenic Fungi
Source: Plants (Basel). 2022 Oct 14;11(20):2711. doi: 10.3390/plants11202711 (PMC9611854; doi:10.3390/plants11202711)
Supplement: Supplementary file 1 [file plants-11-02711-s001.zip]

Archive with 1 entries (1 files):
- plants-1953898-supplementary.xlsx
