# Supplementary material for: In Vitro Sprouted Plantlets of Citrullus colocynthis (L.) Schrad Shown to Possess Interesting Levels of Cucurbitacins and Other Bioactives against Pathogenic Fungi
Source: Plants (Basel). 2022 Oct 14;11(20):2711. doi: 10.3390/plants11202711 (PMC9611854; doi:10.3390/plants11202711)
Supplement: Supplementary file 1 [file plants-11-02711-s001.zip › plants-1953898-supplementary.xlsx]

## Sheet: Foglio1
Id	m/z positive ionization	Type of molecular ion (in positive ionization)	m/z negative ionization	Type of molecular ion (in negative ionization)	Retention time (min)	Accepted Compound ID	Class
1	585.268	[M+Na]+	561.27	[M-H]-	7.71273	Khekadaengoside K	Cucurbitacin	1
2	717.346	[M+Na]+	739.352	[M+CHOOH-H]-	7.74418	Cucurbitacin J 2-O-glucopyranoside	Cucurbitacin	2
3	699.336	[M+Na]+	721.343	[M+CHOOH-H]-	8.34977	Cucurbitacin I 2-O-beta-D-glucopyranoside	Cucurbitacin	3
4	741.346	[M+Na]+	763.353	[M+CHOOH-H]-	10.0779	Cucurbitacin E 2-O-glucoside	Cucurbitacin	4
5	743.362	[M+Na]+	765.368	[M+CHOOH-H]-	10.2666	Cucurbitacin B 2-O-beta-D-glucopyranose	Cucurbitacin	5
6	813.404	[M+Na]+	835.41	[M+CHOOH-H]-	11.0376	22-Deoxocucurbitoside B	Cucurbitacin	6
7	783.357	[M+Na]+	805.362	[M+CHOOH-H]-	11.1005	6'-Acetyl-2-O-b-D-glucocucurbitacin E	Cucurbitacin	7
8	583.288	[M+Na]+	559.289	[M-H]-	11.5593	Cucurbitacin C	Cucurbitacin	8
9	581.309	[M+Na]+	603.316	[M+CHOOH-H]-	12.0496	Cucurbitacin B	Cucurbitacin	9
10	583.325	[M+Na]+	605.33	[M+CHOOH-H]-	12.2254	Cucurbitacin Q	Cucurbitacin	10
11	517.317	[M+H]+	561.302	[M+CHOOH-H]-	10.1513	Curcubitacin D	Cucurbitacin	11
12	579.293	[M+Na]+	601.301	[M+CHOOH-H]-	12.6213	Cucurbitacin E	Cucurbitacin	12
13	-	-	789.33	[M+2CHOOH+Na-2H]-	8.34977	Cucurbitacin I 2-O-beta-D-glucopyranoside, adduct	Cucurbitacin	16
14	595.166	[M+H]+	593.15	[M-H]-	4.85722	6″-O-glucosylvitexin	Flavonoid	18
15	595.166	[M+H]+	593.15	[M-H]-	5.69105	2″-O-β-l-galactopyranosylvitexin	Flavonoid	19
16	449.108	[M+H]+	447.092	[M-H]-	5.7749	Luteolin-C-hexoside	Flavonoid	20
17	-	-	515.079	[M+CHOOH+Na-2H]-	5.7749	Luteolin-C-hexoside, adduct	Flavonoid	23
18	-	-	327.05	-	5.7749	Luteolin-C-hexoside, fragment	Flavonoid	26
19	-	-	427.181	-	5.7749	Luteolin-C-hexoside, fragment	Flavonoid	27
20	595.166	[M+H]+	593.15	[M-H]-	6.14988	2″-O-glucosylvitexin	Flavonoid	28
21	433.113	[M+H]+	431.097	[M-H]-	6.36765	Apigenin-6-C-glucoside (isovitexin)	Flavonoid	29
22	463.124	[M+H]+	461.107	[M-H]-	6.56682	Isoorientin 3'-O-methyl ether	Flavonoid	30
23	577.156	[M+H]+	575.139	[M-H]-	7.17002	3-hydroxy-3-methylglutaroyl vitexin	Flavonoid	31
24	599.138	[M+Na]+	597.121	[M+Na-2H]-	7.17002	3-hydroxy-3-methylglutaroyl vitexin adduct	Flavonoid	32
25	577.132	[M+Na]+	621.121	[M+CHOOH+Na-2H]-	7.41112	Methyl apigenin-C-hexoside derivative	Flavonoid	33
26	-	-	459.092	-	7.4216	Methyl apigenin-C-hexoside derivative, fragment	Flavonoid	34
27	555.15	[M+H]+	553.134	[M-H]-	7.4216	Methyl apigenin-C-hexoside derivative	Flavonoid	36
28	625.156	[M+H]+	623.14	[M-H]-	7.85948	Luteolin C-hexoside O-glucuronide	Flavonoid	38
29	701.351	[M+Na]+	723.359	[M+CHOOH-H]-	7.92238	Apigenin derivative	Flavonoid	39
30	539.155	[M+H]+	537.139	[M-H]-	8.11917	Hydroxy-methyl-methoxyflavone -C-hexoside derivative	Flavonoid	40
31	561.137	[M+Na]+	605.127	[M+CHOOH+Na-2H]-	8.11917	Hydroxy-methyl-methoxyflavone -C-hexoside derivative	Flavonoid	41
32	627.171	[M+H]+	625.155	[M-H]-	8.23447	Apigenin-C-hexoside-O-ferulic acid derivative	Flavonoid	42
33	601.132	[M+Na]+	645.122	[M+CHOOH+Na-2H]-	8.3998	Apigenin 7-O- (coumaric acid) glucoside, adduct	Flavonoid	44
34	579.15	[M+H]+	577.134	[M-H]-	8.3998	Apigenin 7-O-(coumaric acid) glucoside	Flavonoid	45
35	609.161	[M+H]+	607.145	[M-H]-	8.55705	2''-O-Feruloylvitexin	Flavonoid	46
36	787.224	[M+H]+	785.207	[M-H]-	9.40133	Vitexin derivative	Flavonoid	47
37	-	-	441.139	[M-H]-	6.07652	Coumaric acid derivative	Hydroxycinnamic acid	49
38	-	-	447.15	[M+CHOOH-H]-	5.37895	Benzyl alcohol hexosyl pentoside, formic acid adduct	Phenol	51
39	284.099	[M+H]+	282.083	[M-H]-	2.69928	Guanosine	Primary metabolite	52
